# Supplementary material for: Intravenous Magnesium Sulphate as an Adjuvant Therapy for Acute Exacerbations of Chronic Obstructive Pulmonary Disease: A Systematic Review and Meta-Analysis
Source: Life (Basel). 2025 Jun 18;15(6):973. doi: 10.3390/life15060973 (PMC12194251; doi:10.3390/life15060973)
Supplement: Supplementary file 1 [file life-15-00973-s001.zip]

Archive with 1 entries (1 files):
- life-3695456-supplementary.pdf
